# Supplementary material for: Solvent Fractionation and LC-MS Profiling, Antioxidant Properties, and α-Glucosidase Inhibitory Activity of Bombyx batryticatus
Source: Molecules. 2025 Feb 23;30(5):1021. doi: 10.3390/molecules30051021 (PMC11901607; doi:10.3390/molecules30051021)
Supplement: Supplementary file 1 [file molecules-30-01021-s001.zip]

Archive with 1 entries (1 files):
- molecules-3476952-supplementary.pdf
